# Supplementary material for: Aptamer-Hytac Chimeras for Targeted Degradation of SARS-CoV-2 Spike-1
Source: Cells. 2024 Oct 25;13(21):1767. doi: 10.3390/cells13211767 (PMC11544835; doi:10.3390/cells13211767)
Supplement: Supplementary file 1 [file cells-13-01767-s001.zip]

Archive with 1 entries (1 files):
- cells-3211466-supplementary.pdf
